# Supplementary material for: Similarity Downselection: Finding the n Most Dissimilar Molecular Conformers for Reference-Free Metabolomics
Source: Metabolites. 2023 Jan 9;13(1):105. doi: 10.3390/metabo13010105 (PMC9864474; doi:10.3390/metabo13010105)
Supplement: Supplementary file 1 [file metabolites-13-00105-s001.zip]

Archive with 29 entries (23 files):
- metabolites-1704187-supplementary/
- metabolites-1704187-supplementary/Nielson_etal_2022_SDS_Supplemental_final_7Oct2022.pdf
- metabolites-1704187-supplementary/sds-master/
- metabolites-1704187-supplementary/sds-master/.gitignore
- metabolites-1704187-supplementary/sds-master/disclaimer.txt
- metabolites-1704187-supplementary/sds-master/example_problem/
- metabolites-1704187-supplementary/sds-master/example_problem/datasets/
- metabolites-1704187-supplementary/sds-master/example_problem/datasets/toy-20x20-dataset.csv
- metabolites-1704187-supplementary/sds-master/example_problem/datasets/toy-22x22-dataset.csv
- metabolites-1704187-supplementary/sds-master/example_problem/datasets/toy-24x24-dataset.csv
- metabolites-1704187-supplementary/sds-master/example_problem/exact-solution.py
- metabolites-1704187-supplementary/sds-master/example_problem/make-dataset.py
- metabolites-1704187-supplementary/sds-master/example_problem/results/
- metabolites-1704187-supplementary/sds-master/example_problem/results/exact-solution-N20-n10-time.txt
- metabolites-1704187-supplementary/sds-master/example_problem/results/exact-solution-N20-n10.csv
- metabolites-1704187-supplementary/sds-master/example_problem/results/exact-solution-N22-n11-time.txt
- metabolites-1704187-supplementary/sds-master/example_problem/results/exact-solution-N22-n11.csv
- metabolites-1704187-supplementary/sds-master/example_problem/results/exact-solution-N24-n12-time.txt
- metabolites-1704187-supplementary/sds-master/example_problem/results/exact-solution-N24-n12.csv
- metabolites-1704187-supplementary/sds-master/example_problem/results/SDS-N20-n10.txt
- metabolites-1704187-supplementary/sds-master/example_problem/results/SDS-N22-n11.txt
- metabolites-1704187-supplementary/sds-master/example_problem/results/SDS-N24-n12.txt
- metabolites-1704187-supplementary/sds-master/example_problem/results/SDS_N20_10_dissimilar.csv
- metabolites-1704187-supplementary/sds-master/example_problem/results/SDS_N22_11_dissimilar.csv
- metabolites-1704187-supplementary/sds-master/example_problem/results/SDS_N24_12_dissimilar.csv
- metabolites-1704187-supplementary/sds-master/LICENSE
- metabolites-1704187-supplementary/sds-master/README
- metabolites-1704187-supplementary/sds-master/SDS/
- metabolites-1704187-supplementary/sds-master/SDS/similarity-down-selection.py
