# Supplementary material for: Similarity Downselection: Finding the n Most Dissimilar Molecular Conformers for Reference-Free Metabolomics
Source: Metabolites. 2023 Jan 9;13(1):105. doi: 10.3390/metabo13010105 (PMC9864474; doi:10.3390/metabo13010105)
Supplement: Supplementary file 1 [file metabolites-13-00105-s001.zip › metabolites-1704187-supplementary/sds-master/example_problem/datasets/toy-20x20-dataset.csv]

0	1	2	3	4	5	6	7	8	9	10	11	12	13	14	15	16	17	18	19
	0.13436424411240122	0.8474337369372327	0.763774618976614	0.2550690257394217	0.49543508709194095	0.4494910647887381	0.651592972722763	0.7887233511355132	0.0938595867742349	0.02834747652200631	0.8357651039198697	0.43276706790505337	0.762280082457942	0.0021060533511106927	0.4453871940548014	0.7215400323407826	0.22876222127045265	0.9452706955539223	0.9014274576114836
0.13436424411240122		0.030589983033553536	0.0254458609934608	0.5414124727934966	0.9391491627785106	0.38120423768821243	0.21659939713061338	0.4221165755827173	0.029040787574867943	0.22169166627303505	0.43788759365057206	0.49581224138185065	0.23308445025757263	0.2308665415409843	0.2187810373376886	0.4596034657377336	0.28978161459048557	0.021489705265908876	0.8375779756625729
0.8474337369372327	0.030589983033553536		0.5564543226524334	0.6422943629324456	0.1859062658947177	0.9925434121760651	0.8599465287952899	0.12088995980580641	0.3326951853601291	0.7214844075832684	0.7111917696952796	0.9364405867994596	0.4221069999614152	0.830035693274327	0.670305566414071	0.3033685109329176	0.5875806061435594	0.8824790008318577	0.8461974184283128
0.763774618976614	0.0254458609934608	0.5564543226524334		0.5052838205796004	0.5890022579825517	0.034525830151341586	0.24273997354306764	0.7974042475543028	0.4143139993007743	0.17300740157905092	0.548798761388153	0.7030407620656315	0.6744858305023272	0.3747030205016403	0.4389616300445631	0.5084264882499818	0.7784426150001458	0.5209384176131452	0.39325509496422606
0.2550690257394217	0.5414124727934966	0.6422943629324456	0.5052838205796004		0.4896935204622582	0.029574963966907064	0.04348729035652743	0.703382088603836	0.9831877173096739	0.5931837303800576	0.393599686377914	0.17034919685568128	0.5022385584334831	0.9820766375385342	0.7705231398308006	0.5396174484497788	0.8602897789205496	0.23217612806301458	0.513771663187637
0.49543508709194095	0.9391491627785106	0.1859062658947177	0.5890022579825517	0.4896935204622582		0.9524673882682695	0.5777948078012031	0.45913173191066836	0.2692794774414212	0.5479963094662489	0.9571162814602269	0.005709129450392925	0.7836552326153898	0.8204859119254819	0.8861795808260082	0.7405034118331963	0.8091399008724796	0.518678283523002	0.561357864778379
0.4494910647887381	0.38120423768821243	0.9925434121760651	0.034525830151341586	0.029574963966907064	0.9524673882682695		0.4260906796881502	0.05612329752074041	0.8700101551766398	0.5699993338763802	0.19983942017714307	0.5047204674288633	0.48492511222773416	0.3567899645449557	0.3460779190181549	0.5384787957378443	0.6234894527975051	0.6124524647827256	0.4581468000997244
0.651592972722763	0.21659939713061338	0.8599465287952899	0.24273997354306764	0.04348729035652743	0.5777948078012031	0.4260906796881502		0.027974984083842358	0.22960503127702392	0.1772112589385827	0.5844608707784413	0.8610088608533248	0.798438940577426	0.7970975626354962	0.8164373705606909	0.25529404008730594	0.841744832274096	0.6731135254387071	0.08323413780389788
0.7887233511355132	0.4221165755827173	0.12088995980580641	0.7974042475543028	0.703382088603836	0.45913173191066836	0.05612329752074041	0.027974984083842358		0.0166906301155596	0.014559974924812313	0.7555867752521982	0.2495592256534228	0.10948862729435938	0.6248020841524763	0.3444228640964949	0.06951537853084733	0.1596255246938475	0.5273803990480128	0.16814494622242826
0.0938595867742349	0.029040787574867943	0.3326951853601291	0.4143139993007743	0.9831877173096739	0.2692794774414212	0.8700101551766398	0.22960503127702392	0.0166906301155596		0.2729144368186801	0.7115899271852729	0.4547016300456639	0.3220017663873259	0.4737710141702789	0.023634577631987064	0.38655710476146987	0.4209186792090759	0.18803930475131292	0.10876169244541334
0.02834747652200631	0.22169166627303505	0.7214844075832684	0.17300740157905092	0.5931837303800576	0.5479963094662489	0.5699993338763802	0.1772112589385827	0.014559974924812313	0.2729144368186801		0.8998185003560202	0.5101159809286764	0.2090909925517701	0.6056486400340165	0.8170396683778869	0.020818108509287336	0.017864520827795327	0.146461740399346	0.7188354727617898
0.8357651039198697	0.43788759365057206	0.7111917696952796	0.548798761388153	0.393599686377914	0.9571162814602269	0.19983942017714307	0.5844608707784413	0.7555867752521982	0.7115899271852729	0.8998185003560202		0.16022759262970465	0.7046056278520025	0.6781757952769475	0.5447021635789044	0.22059974802267657	0.9755945178178834	0.797810857706151	0.516599516949393
0.43276706790505337	0.49581224138185065	0.9364405867994596	0.7030407620656315	0.17034919685568128	0.005709129450392925	0.5047204674288633	0.8610088608533248	0.2495592256534228	0.4547016300456639	0.5101159809286764	0.16022759262970465		0.22319578024667075	0.6485064180992564	0.3948980098582996	0.5758459627880567	0.32124580934512525	0.6309478612713469	0.058785116206491295
0.762280082457942	0.23308445025757263	0.4221069999614152	0.6744858305023272	0.5022385584334831	0.7836552326153898	0.48492511222773416	0.798438940577426	0.10948862729435938	0.3220017663873259	0.2090909925517701	0.7046056278520025	0.22319578024667075		0.29860594962301334	0.9679033101508892	0.8755342442351592	0.30638662033324593	0.8585144063565593	0.31036362735313405
0.0021060533511106927	0.2308665415409843	0.830035693274327	0.3747030205016403	0.9820766375385342	0.8204859119254819	0.3567899645449557	0.7970975626354962	0.6248020841524763	0.4737710141702789	0.6056486400340165	0.6781757952769475	0.6485064180992564	0.29860594962301334		0.9392884321352825	0.7438421186671211	0.4161722627650255	0.25235810227983535	0.008480262463668842
0.4453871940548014	0.2187810373376886	0.670305566414071	0.4389616300445631	0.7705231398308006	0.8861795808260082	0.3460779190181549	0.8164373705606909	0.3444228640964949	0.023634577631987064	0.8170396683778869	0.5447021635789044	0.3948980098582996	0.9679033101508892	0.9392884321352825		0.8787178982088466	0.03791653059858058	0.8194141106127972	0.962201125180818
0.7215400323407826	0.4596034657377336	0.3033685109329176	0.5084264882499818	0.5396174484497788	0.7405034118331963	0.5384787957378443	0.25529404008730594	0.06951537853084733	0.38655710476146987	0.020818108509287336	0.22059974802267657	0.5758459627880567	0.8755342442351592	0.7438421186671211	0.8787178982088466		0.5702805702451802	0.17151709517771863	0.8677810644349934
0.22876222127045265	0.28978161459048557	0.5875806061435594	0.7784426150001458	0.8602897789205496	0.8091399008724796	0.6234894527975051	0.841744832274096	0.1596255246938475	0.4209186792090759	0.017864520827795327	0.9755945178178834	0.32124580934512525	0.30638662033324593	0.4161722627650255	0.03791653059858058	0.5702805702451802		0.9737752361596916	0.7040231423300713
0.9452706955539223	0.021489705265908876	0.8824790008318577	0.5209384176131452	0.23217612806301458	0.518678283523002	0.6124524647827256	0.6731135254387071	0.5273803990480128	0.18803930475131292	0.146461740399346	0.797810857706151	0.6309478612713469	0.8585144063565593	0.25235810227983535	0.8194141106127972	0.17151709517771863	0.9737752361596916		0.5088737460778905
0.9014274576114836	0.8375779756625729	0.8461974184283128	0.39325509496422606	0.513771663187637	0.561357864778379	0.4581468000997244	0.08323413780389788	0.16814494622242826	0.10876169244541334	0.7188354727617898	0.516599516949393	0.058785116206491295	0.31036362735313405	0.008480262463668842	0.962201125180818	0.8677810644349934	0.7040231423300713	0.5088737460778905
