# Supplementary material for: Similarity Downselection: Finding the n Most Dissimilar Molecular Conformers for Reference-Free Metabolomics
Source: Metabolites. 2023 Jan 9;13(1):105. doi: 10.3390/metabo13010105 (PMC9864474; doi:10.3390/metabo13010105)
Supplement: Supplementary file 1 [file metabolites-13-00105-s001.zip › metabolites-1704187-supplementary/sds-master/example_problem/datasets/toy-22x22-dataset.csv]

0	1	2	3	4	5	6	7	8	9	10	11	12	13	14	15	16	17	18	19	20	21
	0.9560342718892494	0.9478274870593494	0.05655136772680869	0.08487199515892163	0.8354988781294496	0.7359699890685233	0.6697304014402209	0.3081364575891442	0.6059441656784624	0.6068017336408379	0.5812040171120031	0.15838287025480557	0.43066964029126864	0.39353182020537136	0.7230120812374659	0.9948195629497427	0.9493954730932436	0.5441770474293208	0.4448541887258536	0.2682407416493281	0.03592432939285761
0.9560342718892494		0.027444857090819008	0.4648938620973121	0.3184651278536774	0.3800149219007116	0.8917894578282874	0.5257527691460283	0.5605103610264989	0.23612340711506208	0.023858079140782196	0.32514292876116	0.13669739298646666	0.5102238458372012	0.998683568192552	0.6744796973458701	0.18184349682314438	0.8935715365829885	0.7967599214216395	0.7344016918939777	0.906593649897561	0.762885483833071
0.9478274870593494	0.027444857090819008		0.7897476374617632	0.3537869778416035	0.9809765730721266	0.9619009378982257	0.16118465330401888	0.7540040716518721	0.7151508982374535	0.4614066977419776	0.530355716123445	0.4900139218501913	0.9248320720945703	0.5008410626306549	0.8315244897918123	0.3539242048687159	0.8828509185812531	0.8997005887566257	0.46101216488163765	0.5677050704202443	0.9203304391919288
0.05655136772680869	0.4648938620973121	0.7897476374617632		0.7237729538720183	0.48660855486158505	0.22181101099101086	0.324667243768898	0.6995716380702436	0.16606968549412615	0.9079404966260946	0.26813751289981635	0.9113778358680468	0.3095631249494607	0.957361711556158	0.7062058063676047	0.5042488169833176	0.5177477561485521	0.6514143989667908	0.5879447117944846	0.3118443245510002	0.20781847453792723
0.08487199515892163	0.3184651278536774	0.3537869778416035	0.7237729538720183		0.5118916583552825	0.9341543591337786	0.6232650867258723	0.0753753690740454	0.8203999947120169	0.7259492874772981	0.9076536209513208	0.1914027333041175	0.7447827242773541	0.058758896398655724	0.6529099274345497	0.27309973233714935	0.22661652924476305	0.8754911714482378	0.10626598264552489	0.52236266535893	0.853943007184872
0.8354988781294496	0.3800149219007116	0.9809765730721266	0.48660855486158505	0.5118916583552825		0.2448319779690169	0.2104789386956465	0.8805817593662799	0.42291764838969603	0.7169610989049753	0.03187307012674512	0.36235691130324066	0.17188099212573238	0.6727654414135418	0.08290317740457553	0.9545621653457477	0.025344714826901038	0.7294235074418041	0.02114486972315066	0.2556900540574426	0.8133543874022758
0.7359699890685233	0.8917894578282874	0.9619009378982257	0.22181101099101086	0.9341543591337786	0.2448319779690169		0.1571182886867749	0.1837388092509762	0.6914954260135907	0.38556588135256054	0.043160995797499324	0.9900015462028011	0.15142010875655154	0.03626899424341401	0.34420100553679467	0.6152394833248576	0.7424596231257796	0.11311490301807692	0.33721377319664525	0.03081085762668856	0.448653262492294
0.6697304014402209	0.5257527691460283	0.16118465330401888	0.324667243768898	0.6232650867258723	0.2104789386956465	0.1571182886867749		0.7659699365880781	0.7399466637207005	0.9020201583500368	0.7556621536750643	0.8624457763254278	0.7053451400507655	0.4727795120983127	0.22552757034788762	0.6608284986570139	0.3163059267282592	0.10204910504969822	0.44782186141915115	0.8747630413479673	0.12753646461878787
0.3081364575891442	0.5605103610264989	0.7540040716518721	0.6995716380702436	0.0753753690740454	0.8805817593662799	0.1837388092509762	0.7659699365880781		0.5849556981106074	0.3929525501051674	0.5148026967641771	0.14382946397694396	0.9597311864871608	0.2590964232522055	0.6060779390535027	0.4197555456557469	0.018033219124926614	0.5579501238390799	0.14056937896133426	0.0567809958231964	0.03355624624864695
0.6059441656784624	0.23612340711506208	0.7151508982374535	0.16606968549412615	0.8203999947120169	0.42291764838969603	0.6914954260135907	0.7399466637207005	0.5849556981106074		0.16116501518123416	0.09587194363318319	0.6350756975386669	0.5082591840356436	0.9834660940475277	0.9341303186968067	0.9945252332595031	0.23247384066781007	0.4446974551196967	0.25078076184115716	0.591237345547998	0.6241640507547823
0.6068017336408379	0.023858079140782196	0.4614066977419776	0.9079404966260946	0.7259492874772981	0.7169610989049753	0.38556588135256054	0.9020201583500368	0.3929525501051674	0.16116501518123416		0.8002074556343963	0.7094983038293496	0.256609288488035	0.42301692276252156	0.5261899437805846	0.00482478105362838	0.035499411707764605	0.4087264177220743	0.111174967229976	0.7237696728693049	0.24086551444166326
0.5812040171120031	0.32514292876116	0.530355716123445	0.26813751289981635	0.9076536209513208	0.03187307012674512	0.043160995797499324	0.7556621536750643	0.5148026967641771	0.09587194363318319	0.8002074556343963		0.09977308675499097	0.1817600783004253	0.23152542937714082	0.21735363471835922	0.5207363640478975	0.46440311114384025	0.309726070877413	0.6417587576806747	0.21244974199448974	0.9065626767316824
0.15838287025480557	0.13669739298646666	0.4900139218501913	0.9113778358680468	0.1914027333041175	0.36235691130324066	0.9900015462028011	0.8624457763254278	0.14382946397694396	0.6350756975386669	0.7094983038293496	0.09977308675499097		0.9631166548292377	0.7289310455775243	0.433733868789665	0.5115013422170477	0.5810763060401595	0.051234743605830024	0.41801638848245637	0.5250645323197618	0.18122506082517154
0.43066964029126864	0.5102238458372012	0.9248320720945703	0.3095631249494607	0.7447827242773541	0.17188099212573238	0.15142010875655154	0.7053451400507655	0.9597311864871608	0.5082591840356436	0.256609288488035	0.1817600783004253	0.9631166548292377		0.09378678845831834	0.8026552087053861	0.3661839665433979	0.5192096900989855	0.9214503475918693	0.6105103371030303	0.28958076753016326	0.9835210735533187
0.39353182020537136	0.998683568192552	0.5008410626306549	0.957361711556158	0.058758896398655724	0.6727654414135418	0.03626899424341401	0.4727795120983127	0.2590964232522055	0.9834660940475277	0.42301692276252156	0.23152542937714082	0.7289310455775243	0.09378678845831834		0.3722267099341341	0.019055104809604595	0.6853106723148695	0.10116187561315682	0.3059223607062649	0.8406116871188408	0.672571754644766
0.7230120812374659	0.6744796973458701	0.8315244897918123	0.7062058063676047	0.6529099274345497	0.08290317740457553	0.34420100553679467	0.22552757034788762	0.6060779390535027	0.9341303186968067	0.5261899437805846	0.21735363471835922	0.433733868789665	0.8026552087053861	0.3722267099341341		0.01572207221433819	0.45142345920198235	0.41067437557350694	0.48586294400200114	0.20824689335779767	0.5887450621542083
0.9948195629497427	0.18184349682314438	0.3539242048687159	0.5042488169833176	0.27309973233714935	0.9545621653457477	0.6152394833248576	0.6608284986570139	0.4197555456557469	0.9945252332595031	0.00482478105362838	0.5207363640478975	0.5115013422170477	0.3661839665433979	0.019055104809604595	0.01572207221433819		0.07378931347525297	0.2843593509803859	0.37290210504696797	0.9352704340485111	0.07654822036002029
0.9493954730932436	0.8935715365829885	0.8828509185812531	0.5177477561485521	0.22661652924476305	0.025344714826901038	0.7424596231257796	0.3163059267282592	0.018033219124926614	0.23247384066781007	0.035499411707764605	0.46440311114384025	0.5810763060401595	0.5192096900989855	0.6853106723148695	0.45142345920198235	0.07378931347525297		0.7549841142478987	0.19235912796682386	0.5715527413293309	0.39178097036424775
0.5441770474293208	0.7967599214216395	0.8997005887566257	0.6514143989667908	0.8754911714482378	0.7294235074418041	0.11311490301807692	0.10204910504969822	0.5579501238390799	0.4446974551196967	0.4087264177220743	0.309726070877413	0.051234743605830024	0.9214503475918693	0.10116187561315682	0.41067437557350694	0.2843593509803859	0.7549841142478987		0.4632243822490074	0.7535805057357183	0.3950425601578629
0.4448541887258536	0.7344016918939777	0.46101216488163765	0.5879447117944846	0.10626598264552489	0.02114486972315066	0.33721377319664525	0.44782186141915115	0.14056937896133426	0.25078076184115716	0.111174967229976	0.6417587576806747	0.41801638848245637	0.6105103371030303	0.3059223607062649	0.48586294400200114	0.37290210504696797	0.19235912796682386	0.4632243822490074		0.12172948013366958	0.12177009972153996
0.2682407416493281	0.906593649897561	0.5677050704202443	0.3118443245510002	0.52236266535893	0.2556900540574426	0.03081085762668856	0.8747630413479673	0.0567809958231964	0.591237345547998	0.7237696728693049	0.21244974199448974	0.5250645323197618	0.28958076753016326	0.8406116871188408	0.20824689335779767	0.9352704340485111	0.5715527413293309	0.7535805057357183	0.12172948013366958		0.08051071775362983
0.03592432939285761	0.762885483833071	0.9203304391919288	0.20781847453792723	0.853943007184872	0.8133543874022758	0.448653262492294	0.12753646461878787	0.03355624624864695	0.6241640507547823	0.24086551444166326	0.9065626767316824	0.18122506082517154	0.9835210735533187	0.672571754644766	0.5887450621542083	0.07654822036002029	0.39178097036424775	0.3950425601578629	0.12177009972153996	0.08051071775362983
