# Supplementary material for: Similarity Downselection: Finding the n Most Dissimilar Molecular Conformers for Reference-Free Metabolomics
Source: Metabolites. 2023 Jan 9;13(1):105. doi: 10.3390/metabo13010105 (PMC9864474; doi:10.3390/metabo13010105)
Supplement: Supplementary file 1 [file metabolites-13-00105-s001.zip › metabolites-1704187-supplementary/sds-master/example_problem/datasets/toy-24x24-dataset.csv]

0	1	2	3	4	5	6	7	8	9	10	11	12	13	14	15	16	17	18	19	20	21	22	23
	0.23604808973743452	0.1031660342307158	0.396058242610681	0.15497227080241027	0.06651509567958991	0.40159101448507484	0.9179550430877189	0.8004523514958085	0.7651626025054384	0.22192817569031764	0.5366800081748135	0.2766826434414502	0.1726645292853689	0.10618329243153013	0.2144004325789165	0.9274756314280604	0.8289200487784194	0.8066523467023234	0.8004478385429662	0.19343561801924003	0.30984995729953557	0.6269756024131301	0.731894708878718
0.23604808973743452		0.8546483579913472	0.8800507513611994	0.08671825263492183	0.6058518837198799	0.6717014565164733	0.5059537757104153	0.17779017424078447	0.47358788758514514	0.08934620726539033	0.9345883638999081	0.8654841701850833	0.5476388695870539	0.3002457395733247	0.9088702894146864	0.5723668016858915	0.88231723987879	0.8480440882236346	0.5083723753327516	0.413946043131732	0.5989124721899894	0.4310430172933071	0.16132060612160848
0.1031660342307158	0.8546483579913472		0.305111596432739	0.8125923186346207	0.04323846907224849	0.04632199900351264	0.6263507455399034	0.2804332116162187	0.5346217948794222	0.471240086114993	0.34284326542215604	0.9972788741721124	0.1955734943333154	0.41279465640732504	0.20267061617239635	0.632664981791019	0.27630483495968317	0.35583075460735203	0.7469426809904626	0.32066890324974195	0.5585289835833921	0.9043151015306578	0.10097943871785953
0.396058242610681	0.8800507513611994	0.305111596432739		0.061610242040175844	0.22886944023876477	0.7651622413262759	0.6154320751286971	0.2374171698253259	0.3310669953717347	0.17753969349655696	0.45901875217017585	0.042811187782019644	0.6972918814615184	0.8959277791118226	0.9547375983423451	0.7348779564739258	0.9598675916129511	0.01818752529330747	0.2889964679008432	0.9660067569681229	0.7752394352251485	0.4104276810688755	0.9433083673529813
0.15497227080241027	0.08671825263492183	0.8125923186346207	0.061610242040175844		0.6205104714635291	0.8179278006982527	0.29341025365687634	0.1914152048087393	0.4441422394811759	0.13643762655591496	0.38163463472433135	0.9618136224069048	0.3313072291991864	0.009396466339564591	0.04479719292212525	0.16956704381995513	0.7837456748213549	0.3627242669253443	0.29033423640918543	0.09710221319889101	0.9817486495318765	0.4239525192717448	0.2079168417574333
0.06651509567958991	0.6058518837198799	0.04323846907224849	0.22886944023876477	0.6205104714635291		0.059339523778924264	0.05527062518240078	0.16867027130376422	0.6768271175818056	0.14964053486673146	0.04089236666433538	0.490667615701743	0.24905865133876315	0.9976365270880904	0.12227325763441954	0.5292415864237204	0.7737921252616178	0.4093212310344887	0.987657384576361	0.4777619630230422	0.24186216621707513	0.41062248864724227	0.036869184814851685
0.40159101448507484	0.6717014565164733	0.04632199900351264	0.7651622413262759	0.8179278006982527	0.059339523778924264		0.42122096153722777	0.2485859740334425	0.8893004166173706	0.8310471193173511	0.49857971957109937	0.031650357222601455	0.25439366141995323	0.24238912407813318	0.20806549319860035	0.2314666540707253	0.8697095160312	0.14170176777999155	0.05127372511495265	0.928033175427591	0.5653442004088759	0.9905707133539692	0.40296206595566275
0.9179550430877189	0.5059537757104153	0.6263507455399034	0.6154320751286971	0.29341025365687634	0.05527062518240078	0.42122096153722777		0.900952157772835	0.6539734666861452	0.7908577227395212	0.7447262856401745	0.49428802272284544	0.09290861658832106	0.2109212944651223	0.8738062275372805	0.8997618551860671	0.9245773715187279	0.33658958447132015	0.6569089999141473	0.7995046593300813	0.6424939208853032	0.8148261712490704	0.5280238927545994
0.8004523514958085	0.17779017424078447	0.2804332116162187	0.2374171698253259	0.1914152048087393	0.16867027130376422	0.2485859740334425	0.900952157772835		0.6547321885928308	0.685959851750019	0.26829904570080787	0.9227999627007681	0.9562790579824927	0.07438056810654337	0.9710882774001429	0.9617738174487724	0.6683518826310155	0.04454396959245033	0.8989697219397559	0.1276327875764688	0.9685349633503075	0.6671899173879098	0.060483111963271385
0.7651626025054384	0.47358788758514514	0.5346217948794222	0.3310669953717347	0.4441422394811759	0.6768271175818056	0.8893004166173706	0.6539734666861452	0.6547321885928308		0.16726561403164808	0.6351897900147457	0.5692059358372037	0.7464945569912055	0.9274809464100172	0.21854146419475406	0.0032730267285946413	0.9223619934673792	0.01311027713126689	0.8764235843519795	0.11588996943669883	0.8098723424208862	0.7829697309515223	0.8778778703684761
0.22192817569031764	0.08934620726539033	0.471240086114993	0.17753969349655696	0.13643762655591496	0.14964053486673146	0.8310471193173511	0.7908577227395212	0.685959851750019	0.16726561403164808		0.5506083969280183	0.878707468144288	0.20166944833026434	0.6714817926904405	0.33064311607501784	0.8917500269589722	0.7735738589192733	0.4715101191046449	0.5264086458060319	0.026393458835699768	0.03418314975073167	0.5944868409105872	0.48883122623567477
0.5366800081748135	0.9345883638999081	0.34284326542215604	0.45901875217017585	0.38163463472433135	0.04089236666433538	0.49857971957109937	0.7447262856401745	0.26829904570080787	0.6351897900147457	0.5506083969280183		0.8647198249172529	0.6081251485207142	0.13876171440911478	0.36256968289382685	0.7675794875552631	0.522986292131511	0.010551268584567564	0.8376889627196834	0.8275614758933684	0.08514101028344034	0.5433786768747104	0.3811580256026439
0.2766826434414502	0.8654841701850833	0.9972788741721124	0.042811187782019644	0.9618136224069048	0.490667615701743	0.031650357222601455	0.49428802272284544	0.9227999627007681	0.5692059358372037	0.878707468144288	0.8647198249172529		0.7873874826473551	0.3111693739043967	0.23370059399837007	0.4866520006617505	0.9662786081437614	0.09511967060859683	0.11445112463649654	0.6209617316600201	0.8853428912601056	0.5124746486513734	0.43395325106302496
0.1726645292853689	0.5476388695870539	0.1955734943333154	0.6972918814615184	0.3313072291991864	0.24905865133876315	0.25439366141995323	0.09290861658832106	0.9562790579824927	0.7464945569912055	0.20166944833026434	0.6081251485207142	0.7873874826473551		0.8578439556899257	0.7765862378793907	0.06691787115180847	0.8813249389880585	0.19585267183882693	0.30230546690337146	0.8364419749280637	0.42246444611379863	0.7983488705626961	0.16737696805300517
0.10618329243153013	0.3002457395733247	0.41279465640732504	0.8959277791118226	0.009396466339564591	0.9976365270880904	0.24238912407813318	0.2109212944651223	0.07438056810654337	0.9274809464100172	0.6714817926904405	0.13876171440911478	0.3111693739043967	0.8578439556899257		0.8742871520133363	0.17635094155911546	0.149306962836942	0.4942552287863299	0.33858490927972695	0.5418630314898528	0.9040723368889024	0.7105117080264377	0.005562124014677927
0.2144004325789165	0.9088702894146864	0.20267061617239635	0.9547375983423451	0.04479719292212525	0.12227325763441954	0.20806549319860035	0.8738062275372805	0.9710882774001429	0.21854146419475406	0.33064311607501784	0.36256968289382685	0.23370059399837007	0.7765862378793907	0.8742871520133363		0.31181714028829965	0.5449484743985434	0.486506691472383	0.715586659319672	0.4842494541876725	0.07568432778652445	0.24544117906076357	0.8475701011229381
0.9274756314280604	0.5723668016858915	0.632664981791019	0.7348779564739258	0.16956704381995513	0.5292415864237204	0.2314666540707253	0.8997618551860671	0.9617738174487724	0.0032730267285946413	0.8917500269589722	0.7675794875552631	0.4866520006617505	0.06691787115180847	0.17635094155911546	0.31181714028829965		0.3567905666620208	0.7666699303717416	0.9858047579523114	0.6267005577809549	0.6767333526381805	0.6095348813208721	0.31327256965700356
0.8289200487784194	0.88231723987879	0.27630483495968317	0.9598675916129511	0.7837456748213549	0.7737921252616178	0.8697095160312	0.9245773715187279	0.6683518826310155	0.9223619934673792	0.7735738589192733	0.522986292131511	0.9662786081437614	0.8813249389880585	0.149306962836942	0.5449484743985434	0.3567905666620208		0.9127905287530395	0.4670292495373869	0.9114081305886738	0.30565040511441843	0.8675260879595657	0.7868493828233449
0.8066523467023234	0.8480440882236346	0.35583075460735203	0.01818752529330747	0.3627242669253443	0.4093212310344887	0.14170176777999155	0.33658958447132015	0.04454396959245033	0.01311027713126689	0.4715101191046449	0.010551268584567564	0.09511967060859683	0.19585267183882693	0.4942552287863299	0.486506691472383	0.7666699303717416	0.9127905287530395		0.6129995108951581	0.44206549519156024	0.14066756704223315	0.771042142786742	0.3621795548937914
0.8004478385429662	0.5083723753327516	0.7469426809904626	0.2889964679008432	0.29033423640918543	0.987657384576361	0.05127372511495265	0.6569089999141473	0.8989697219397559	0.8764235843519795	0.5264086458060319	0.8376889627196834	0.11445112463649654	0.30230546690337146	0.33858490927972695	0.715586659319672	0.9858047579523114	0.4670292495373869	0.6129995108951581		0.6620866756144462	0.13325474734157294	0.08256011162415733	0.14393827077290033
0.19343561801924003	0.413946043131732	0.32066890324974195	0.9660067569681229	0.09710221319889101	0.4777619630230422	0.928033175427591	0.7995046593300813	0.1276327875764688	0.11588996943669883	0.026393458835699768	0.8275614758933684	0.6209617316600201	0.8364419749280637	0.5418630314898528	0.4842494541876725	0.6267005577809549	0.9114081305886738	0.44206549519156024	0.6620866756144462		0.8090222598770068	0.1776687077087632	0.9019132997060115
0.30984995729953557	0.5989124721899894	0.5585289835833921	0.7752394352251485	0.9817486495318765	0.24186216621707513	0.5653442004088759	0.6424939208853032	0.9685349633503075	0.8098723424208862	0.03418314975073167	0.08514101028344034	0.8853428912601056	0.42246444611379863	0.9040723368889024	0.07568432778652445	0.6767333526381805	0.30565040511441843	0.14066756704223315	0.13325474734157294	0.8090222598770068		0.3719881564191514	0.5759824797056238
0.6269756024131301	0.4310430172933071	0.9043151015306578	0.4104276810688755	0.4239525192717448	0.41062248864724227	0.9905707133539692	0.8148261712490704	0.6671899173879098	0.7829697309515223	0.5944868409105872	0.5433786768747104	0.5124746486513734	0.7983488705626961	0.7105117080264377	0.24544117906076357	0.6095348813208721	0.8675260879595657	0.771042142786742	0.08256011162415733	0.1776687077087632	0.3719881564191514		0.35044085737292974
0.731894708878718	0.16132060612160848	0.10097943871785953	0.9433083673529813	0.2079168417574333	0.036869184814851685	0.40296206595566275	0.5280238927545994	0.060483111963271385	0.8778778703684761	0.48883122623567477	0.3811580256026439	0.43395325106302496	0.16737696805300517	0.005562124014677927	0.8475701011229381	0.31327256965700356	0.7868493828233449	0.3621795548937914	0.14393827077290033	0.9019132997060115	0.5759824797056238	0.35044085737292974
