# Supplementary material for: Similarity Downselection: Finding the n Most Dissimilar Molecular Conformers for Reference-Free Metabolomics
Source: Metabolites. 2023 Jan 9;13(1):105. doi: 10.3390/metabo13010105 (PMC9864474; doi:10.3390/metabo13010105)
Supplement: Supplementary file 1 [file metabolites-13-00105-s001.zip › metabolites-1704187-supplementary/sds-master/example_problem/exact-solution.py]

'''Find the exact solution of the toy dataset
'''
from itertools import combinations
import numpy as np
import pandas as pd
from time import time
from math import log

START = time()

N = 24 # Population size
n = 12 # dissimilar-set size


# Load dataset, reset column labels while doing so because pandas will interpret as string
mtrx = pd.read_csv(f'toy-{N}x{N}-dataset.csv', skiprows=1, header=None)

# Run through all possible combinations
sums = []
for subset in combinations(mtrx.index, n):
   submtrx = mtrx[list(subset)].loc[list(subset)]
   submtrx = submtrx.applymap(log)
   sums.append(submtrx.sum().sum()/2)
   

sums = np.array(sums)
df = pd.DataFrame([sums.max(), sums.mean(), sums.min()], index=['max set', 'mean set', 'min set']).T
df.to_csv(f'exact-solution-N{N}-n{n}.csv', index=False)

print(f'Exact solution N = {N}, n = {n}')
print((time()-START)/60, ' min')
