# Supplementary material for: Similarity Downselection: Finding the n Most Dissimilar Molecular Conformers for Reference-Free Metabolomics
Source: Metabolites. 2023 Jan 9;13(1):105. doi: 10.3390/metabo13010105 (PMC9864474; doi:10.3390/metabo13010105)
Supplement: Supplementary file 1 [file metabolites-13-00105-s001.zip › metabolites-1704187-supplementary/sds-master/example_problem/results/exact-solution-N20-n10.csv]

max set	mean set	min set
-22.58232058511239	-48.48731123677607	-76.61742531084477
