# Supplementary material for: Similarity Downselection: Finding the n Most Dissimilar Molecular Conformers for Reference-Free Metabolomics
Source: Metabolites. 2023 Jan 9;13(1):105. doi: 10.3390/metabo13010105 (PMC9864474; doi:10.3390/metabo13010105)
Supplement: Supplementary file 1 [file metabolites-13-00105-s001.zip › metabolites-1704187-supplementary/sds-master/example_problem/results/exact-solution-N22-n11.csv]

max set	mean set	min set
-36.675547042457694	-58.26744727055598	-88.05219207236235
