# Supplementary material for: Similarity Downselection: Finding the n Most Dissimilar Molecular Conformers for Reference-Free Metabolomics
Source: Metabolites. 2023 Jan 9;13(1):105. doi: 10.3390/metabo13010105 (PMC9864474; doi:10.3390/metabo13010105)
Supplement: Supplementary file 1 [file metabolites-13-00105-s001.zip › metabolites-1704187-supplementary/sds-master/example_problem/results/exact-solution-N24-n12-time.txt]

Exact solution N = 24, n = 12
92.82536662022272  min
