# Supplementary material for: Similarity Downselection: Finding the n Most Dissimilar Molecular Conformers for Reference-Free Metabolomics
Source: Metabolites. 2023 Jan 9;13(1):105. doi: 10.3390/metabo13010105 (PMC9864474; doi:10.3390/metabo13010105)
Supplement: Supplementary file 1 [file metabolites-13-00105-s001.zip › metabolites-1704187-supplementary/sds-master/example_problem/results/SDS_N22_11_dissimilar.csv]

matrix index	n Dissimilar
1	1
14	2
20	3
17	4
0	5
7	6
9	7
15	8
12	9
13	10
2	11
