# Supplementary material for: Similarity Downselection: Finding the n Most Dissimilar Molecular Conformers for Reference-Free Metabolomics
Source: Metabolites. 2023 Jan 9;13(1):105. doi: 10.3390/metabo13010105 (PMC9864474; doi:10.3390/metabo13010105)
Supplement: Supplementary file 1 [file metabolites-13-00105-s001.zip › metabolites-1704187-supplementary/sds-master/example_problem/results/SDS_N24_12_dissimilar.csv]

matrix index	n Dissimilar
5	1
14	2
9	3
19	4
17	5
13	6
1	7
3	8
15	9
20	10
11	11
7	12
