# Supplementary material for: Similarity Downselection: Finding the n Most Dissimilar Molecular Conformers for Reference-Free Metabolomics
Source: Metabolites. 2023 Jan 9;13(1):105. doi: 10.3390/metabo13010105 (PMC9864474; doi:10.3390/metabo13010105)
Supplement: Supplementary file 1 [file metabolites-13-00105-s001.zip › metabolites-1704187-supplementary/sds-master/SDS/similarity-down-selection.py]

"""Similarity Down-selection (SDS) heuristically finds the most dissimilar set of size `n`
out of a population represented as an NxN matrix where the ith row (as well as the
ith column) belong to item i, and the element (i,j) is some pairwise relation between 
items i and j. 

The pairwise relation is a floating point value where larger values indicate
greater dissimilarity, and where the pairwise relation between item i and itself is represented
as np.nan (this allows the program to work with numpy log conversion and sums).

SDS was originally written to find the subset of n most dissimliar conformers 
(similarity being determined by average pairwise RMSD between atoms).
In the original implemenation finding the n most dissimlar conformers 
for 50000x50000 matricies, SDS substationally outperformed a benchmark random sampling method in both 
time and accuracy. 

Note that because SDS finds the set of size `n` by building off of set `n-1`, finding set `n` also finds
also previous set sizes from 2-n. 


Author: Felicity Nielson
2019-2020
"""

from time import time
import numpy as np
import pandas as pd
from os.path import *
import argparse
import os
from math import log


def SDS(df, n=3):
    """Finds the `n` most dissimilar items. In the input matrix, the ith row (and 
    ith column) is an array belonging to item i. The matrix element (i,j) would then be the pairwise 
    dissimilarity metric between items i and j (for example, geometric RMSD between molecular conformers i and j).

    Args:
      df (pandas.DataFrame): Square matrix where each row (and by symmetry, column) is an array 
                             corresponding to a specific item or object, and each element (i,j) the 
                             floating point dissimilarity between items i and j. The element (i,i) must
                             be represented as np.nan (for log-summing).

                             If pairwise data between two
                             items is missing, this can also be represented as np.nan. What will
                             happen is the second item will automatically be set to np.nan in the
                             log-summation array once the first of one of the two items is chosen.
                             Thus, the second item will never be chosen. In this same manner, 
                             entire missing items can be represented as arrays of np.nan, 
                             as a trick to preserve externally related indexing.

      n (int): Dissimilar set size to find.
               1 < n < N, where N is the full population size.
    Returns:
      pandas.DataFrame containing indices of the items found in the dissimilar set of size `n`. 
    """
    # Check df matrix is square
    N = len(df.index)
    assert N == len(df.columns)
    
    # Reduce n to maximum number of items if n is over, otherwise the search will fail with an error.
    M = len(df.dropna(how='all'))
    if n > M:
        n = M

    print(f'Starting SDS search for most dissimilar set of size n = {n}...')

    # First grab matrix indices of the two most dissimilar geometries
    row_mx = []
    
    for i in range(N):
        row_mx.append(np.nanmax(df.loc[i]))
    ind1 = np.nanargmax(row_mx)
    ind2 = ind1 + 1 + np.nanargmax(row_mx[ind1+1:])

    # Initialize the dissimilar matrix with the two most dissimilar
    disarray = [np.array(df.loc[ind1]), np.array(df.loc[ind2])]
    indices = [ind1, ind2]
    
    # Find n-2 other most dissimilar
     # Multiply the rows of the n-1 dissimilar set. Or,
     # use log summing if N is large (e.g. 50000) to avoid 
     # exceeding floating point machine precision.
     # This script uses log summing.
     # The index of the largest value is the index of the nth
     # item which makes the nth dissimilar set.

    # Initialize array for log summing
    logsum = [0 for x in range(N)]
    logsum += np.log(disarray[0])
    
    for i in range(n-2):
        logsum += np.log(disarray[-1])
        indn = np.nanargmax(logsum)
        indices.append(indn)
        disarray.append(np.array(df.loc[indn]))

    return_df = pd.DataFrame([indices], index=['matrix index']).T

    print('Finished')
    return return_df   


if __name__ == '__main__':
    start = time()
    
    parser = argparse.ArgumentParser()
    parser.add_argument('-m', '--mtrx', type=str,
                        help='Path to .pkl file containing an NxN matrix')    
    parser.add_argument('-n', '--ndis', type=int, default=3, 
                        help='Find the n most dissimilar items')
    parser.add_argument('-b', '--bench', type=bool, default=False,
                        help='Benchmark, saves time and total dissimilarity info')
    
    args = parser.parse_args()
    n = args.ndis
    mtrx = args.mtrx

    # If SDS is not already a directory, make it
    directory = 'SDS'
    if not exists(directory):
        os.makedirs(directory)

    df = pd.read_pickle(mtrx) # Or load a .csv and use read_csv
    SDSdf = SDS(df, n=n)
    narray = np.array([x for x in range(1, n+1)])

    SDSdf['n Dissimilar'] = narray


    SDSdf.to_csv(f'SDS/SDS_N{len(df)}_{n}_dissimilar.csv', index=False)

    end = (time()-start)/60    
    print(end, ' min')
        
    # Save final time and summed dissimilarity for benchmarking
    if args.bench == True:
        idx = SDSdf['matrix index'].values
        
        df.columns = df.columns.astype(int)
        submtrx = df[idx].loc[idx]
        submtrx = submtrx.applymap(log)
        final_sum = submtrx.sum().sum()/2

        with open(f'SDS-N{len(df)}-n{n}.txt', 'w') as f:
            f.write(f'Total dissimiarity between items of the {n}th set:  {final_sum} \n')
            f.write(f'{end} min')
